# Supplementary material for: Research on the Interaction Mechanisms between ScCO2 and Low-Rank/High-Rank Coal with the ReaxFF-MD Force Field
Source: Molecules. 2024 Jun 25;29(13):3014. doi: 10.3390/molecules29133014 (PMC11243188; doi:10.3390/molecules29133014)
Supplement: Supplementary file 1 [file molecules-29-03014-s001.zip]

Archive with 1 entries (1 files):
- molecules-3027236-supplementary.pdf
